# Supplementary material for: WikiPathways App for Cytoscape: Making biological pathways amenable to network analysis and visualization
Source: F1000Res. 2014 Sep 11;3:152. Originally published 2014 Jul 1. [Version 2] doi: 10.12688/f1000research.4254.2 (PMC4168754; doi:10.12688/f1000research.4254.2)
Supplement: Dataset studying differentiation of cardiac stem cells — This is a subset of an unpublished RNA-seq dataset containing measurements for all genes in the selected Cardiac Hypertrophy Response pathway comparing “time point 6 hrs vs. control”. The dataset contains logFC, p-value and adjusted p-value measurements for every gene in the pathway. [file f1000research-3-5529-s0000.tgz]

Archive with 1 entries (1 files):
- 0aaa85d9-d594-48a0-b366-84d217dcbc80_dataset.xlsx
