# Supplementary material for: WikiPathways App for Cytoscape: Making biological pathways amenable to network analysis and visualization
Source: F1000Res. 2014 Sep 11;3:152. Originally published 2014 Jul 1. [Version 2] doi: 10.12688/f1000research.4254.2 (PMC4168754; doi:10.12688/f1000research.4254.2)
Supplement: Dataset studying differentiation of cardiac stem cells — This is a subset of an unpublished RNA-seq dataset containing measurements for all genes in the selected Cardiac Hypertrophy Response pathway comparing “time point 6 hrs vs. control”. The dataset contains logFC, p-value and adjusted p-value measurements for every gene in the pathway. [file f1000research-3-5529-s0000.tgz › 0aaa85d9-d594-48a0-b366-84d217dcbc80_dataset.xlsx]

## Sheet: Sheet1
GeneID	log_fold-D60_vs_D00	rawp-D60_vs_D00	adjp-D60_vs_D00
ENSG00000134058	-1.99854	7.14e-05	0.000536045
ENSG00000136238	-1.13467	0.00463135	0.0118953
ENSG00000136807	-1.44401	0.000281575	0.00139408
ENSG00000126934	-0.733518	0.0227198	0.0425979
ENSG00000138685	-3.4177	3.92e-05	0.000360429
ENSG00000067182	-0.811003	0.00639702	0.015378
ENSG00000073009	-1.47486	0.00030684	0.00148575
ENSG00000108984	-3.73712	7.71e-05	0.000564265
ENSG00000105221	-0.195925	0.512133	0.578755
ENSG00000102882	-0.0685609	0.749447	0.794905
ENSG00000076984	-0.919032	0.0065504	0.0156863
ENSG00000104814	-3.09172	4.38e-05	0.000389415
ENSG00000138814	-0.79777	0.0299126	0.0534173
ENSG00000048545	-5.52058	3.14e-06	7.47e-05
ENSG00000107643	-0.951918	0.0092018	0.0205413
ENSG00000135341	-0.757059	0.0221997	0.0418296
ENSG00000082701	-0.124619	0.658741	0.713961
ENSG00000142208	0.302242	0.267645	0.335282
ENSG00000169032	-0.451433	0.0982383	0.143318
ENSG00000198793	-1.33146	0.00113339	0.00395306
ENSG00000132155	-0.221224	0.373178	0.443168
ENSG00000061273	-0.578861	0.0450345	0.0749906
ENSG00000061273	-0.578861	0.0450345	0.0749906
ENSG00000108840	0.512336	0.0670613	0.10426
ENSG00000108840	0.512336	0.0670613	0.10426
ENSG00000100030	-0.110131	0.630254	0.688477
ENSG00000105329	1.16157	0.00103943	0.00369897
ENSG00000034152	-1.24315	0.00210416	0.00639777
ENSG00000143466	-1.50514	0.00813983	0.0186404
ENSG00000065559	0.642442	0.0956214	0.140138
ENSG00000066468	-2.02844	0.000217131	0.00116116
ENSG00000048052	0.434797	0.271315	0.339251
ENSG00000048052	0.434797	0.271315	0.339251
ENSG00000166484	0.215685	0.349589	0.419077
ENSG00000213341	-0.185466	0.733941	0.781247
ENSG00000137764	0	0.360319	0.429909
ENSG00000104365	0	0.230977	0.296265
ENSG00000140992	0	0.109881	0.15729
ENSG00000068024	0	0.0439308	0.0734809
ENSG00000068024	0	0.0439308	0.0734809
ENSG00000188257	0	0.0575394	0.0917039
ENSG00000112062	0	0.265417	0.33296
ENSG00000106799	0	0.0149981	0.0304728
ENSG00000185532	0	0.183605	0.243929
ENSG00000095015	0	0.109546	0.156929
ENSG00000095015	0	0.109546	0.156929
ENSG00000095015	0	0.109546	0.156929
ENSG00000109320	0	0.00460615	0.0118443
ENSG00000109320	0	0.00460615	0.0118443
ENSG00000154229	0	0.288083	0.357028
ENSG00000068305	3.66184	1.19e-06	4.28e-05
ENSG00000175206	11.2658	6.07e-09	6.64e-06
ENSG00000184304	0	0.0712383	0.109572
ENSG00000138798	0	0.390723	0.460433
ENSG00000157168	0	0.58059	0.643196
ENSG00000145349	4.73	2.38e-07	1.99e-05
ENSG00000101096	0	8.12e-05	0.000584428
ENSG00000101096	0	8.12e-05	0.000584428
ENSG00000017427	0	0.0141022	0.0290009
